# Supplementary material for: Oxidative Stress and Multi-Organel Damage Induced by Two Novel Phytocannabinoids, CBDB and CBDP, in Breast Cancer Cells
Source: Molecules. 2021 Sep 14;26(18):5576. doi: 10.3390/molecules26185576 (PMC8467640; doi:10.3390/molecules26185576)
Supplement: Supplementary file 1 [file molecules-26-05576-s001.zip]

Archive with 1 entries (1 files):
- molecules-1354797-supplementary.pdf
